# Supplementary material for: TNFSF13 Is a Novel Onco-Inflammatory Marker and Correlates With Immune Infiltration in Gliomas
Source: Front Immunol. 2021 Oct 12;12:713757. doi: 10.3389/fimmu.2021.713757 (PMC8546343; doi:10.3389/fimmu.2021.713757)
Supplement: Supplementary file 2 [file Table_1.xlsx]

## Sheet: Sheet1
Table S1. Clinical characteristics of Xiangya cohort
sampleID	Grade	Pathological	Age	Gender
1	II	Astrocytoma	52	Female
2	II	Diffuse astrocytoma	38	Male
3	IV	Glioblastoma multiforme	60	Male
4	II	Oligodendroglioma	42	Male
5	III	Diffuse astrocytoma	43	Male
6	II	Gemistocytic astrocytoma	46	Female
7	II	Glioma	45	Female
8	II	Pleomorphic xanthoastrocytoma	10	Male
9	II	Astrocytoma	45	Female
10	IV	Glioblastoma multiforme	61	Male
11	II	Oligodendroglioma	40	Female
12	II	Astrocytoma	42	Male
13	IV	Glioblastoma multiforme	57	Male
14	IV	Glioblastoma multiforme	50	Male
15	IV	Glioblastoma multiforme	59	Male
16	III	Anaplastic ependymoma	44	Male
17	IV	Glioblastoma multiforme	35	Male
18	III	Anaplastic astrocytoma	35	Female
19	II	Astrocytoma	36	Male
20	IV	Glioblastoma multiforme	47	Female
21	II	Astrocytoma	46	Female
22	II	Diffuse astrocytoma	61	Male
23	IV	Glioblastoma multiforme	30	Female
24	IV	Embryonal carcinoma	20	Male
25	II	Ganglioglioma	27	Female
26	IV	Astrocytoma	63	Female
27	IV	Glioblastoma multiforme	62	Male
28	III	Anaplastic astrocytoma	62	Female
29	III	Astrocytoma	50	Male
30	I	Pilocytic astrocytoma	10	Female
31	II	Astrocytoma	17	Male
32	IV	Glioblastoma multiforme	45	Female
33	IV	Glioblastoma multiforme	50	Female
34	III	Anaplastic astrocytoma	41	Female
35	III	Astrocytoma	56	Male
36	III	Glioma	69	Male
37	IV	Glioblastoma multiforme	57	Female
38	IV	Glioblastoma multiforme	61	Female
39	I	Astrocytoma	35	Male
40	III	Astrocytoma	10	Female
